# Supplementary material for: Comparative Profiling of Volatile Compounds and Fatty Acids in Pomegranate Seed Oil: Soxhlet vs. CO2/IPA Extraction for Quality and Circular Bioeconomy Goals
Source: Foods. 2025 Aug 25;14(17):2951. doi: 10.3390/foods14172951 (PMC12428489; doi:10.3390/foods14172951)
Supplement: Supplementary file 1 [file foods-14-02951-s001.zip]

Archive with 1 entries (1 files):
- foods-3819452-supplementary.pdf
